# Supplementary material for: Single-cell foundation models: bringing artificial intelligence into cell biology
Source: Exp Mol Med. 2025 Oct 1;57(10):2169–81. doi: 10.1038/s12276-025-01547-5 (PMC12586647; doi:10.1038/s12276-025-01547-5)
Supplement: Supplementary file 1 — Supplementary Table 1 [file 12276_2025_1547_MOESM1_ESM.xlsx]

## Sheet: Sheet1
Article	Model name	Journal	Date	Omics	Pretraining dataset size (M)	Architecture (transformer or others)	Purpose	Others
scPretrain: multi-task self-supervised learning for cell-type classification	scPretrain	Bioinformatics	2022-01-01	scRNA-seq	0.9	Other. Fully connected NN (SSL)	Task-specific	For cell type annotation task
scBERT as a large-scale pretrained deep language model for cell type annotation of single-cell RNA-seq data	scBERT	Nature Machine Intelligence	2022-09-01	scRNA-seq	1.1	Encoder-only	General	Performer-based
A single-cell gene expression language model	Exceiver	arXiv	2022-10-01	scRNA-seq	0.5	Encoder-Decoder	General	Perceiver IO-based
scFormer: A Universal Representation Learning Approach for Single-Cell Data Using Transformers	scFormer	bioRxiv	2022-11-01	scRNA-seq	Not specified	Encoder-only	General
Transformer for one stop interpretable cell type annotation	TOSICA	Nature Communications	2023-01-01	scRNA-seq	0.35	Encoder-only	Task-specific	For cell type annotation task
Transfer learning enables predictions in network biology	Geneformer	Nature	2023-05-01	scRNA-seq	30	Encoder-only	General
Generative pretraining from large-scale transcriptomes for single-cell deciphering	tGPT	iScience	2023-05-01	scRNA-seq	22.3	Decoder-only	General
Large-Scale Cell Representation Learning via Divide-and-Conquer Contrastive Learning	CellLM	arXiv	2023-06-01	scRNA-seq	2	Encoder-only	General	Performer-based
A pre-trained large generative model for translating single-cell transcriptome to proteome	scTranslator	bioRxiv	2023-07-01	sc, bulk RNA-protein pairs	0.23	Encoder-Decoder	Task-specific	Proteomics inference task with transcriptome
CellPolaris: Decoding Cell Fate through Generalization Transfer Learning of Gene Regulatory Networks	CellPolaris	bioRxiv	2023-09-01	scRNA-seq	Not specified	Encoder-only	Task-specific	For GRN inference task
MuSe-GNN: Learning Unified Gene Representation From Multimodal Biological Graph Data	MuSe-GNN	arXiv	2023-09-01	scRNA-seq, scATAC-seq, spatial	Not specified	Other. Graph transformer	Task-specific	For multi-model task
CellPLM: Pre-training of Cell Language Model Beyond Single Cells	CellPLM	bioRxiv	2023-10-01	scRNA-seq, spatial	11	Encoder-Decoder	General	Flowformer-based
scHyena: Foundation Model for Full-Length Single-Cell RNA-Seq Analysis in Brain	scHyena	arXiv	2023-10-01	full-length scRNA-seq	Not specified	Other. Hyena operator (no attention)	Task-specific	Specialized for full length RNA-seq
Single-cell gene expression prediction from DNA sequence at large contexts	seq2cells	bioRxiv	2023-10-01	scRNA-seq	Not pretrained	Pretrained (Enformer) + fine-tuned	Task-specific	For gene expression prediction task
scCLIP: Multi-modal Single-cell Contrastive Learning Integration Pre-training	scCLIP	NeurIPS	2023-11-01	scRNA-seq, scATAC-seq	0.37	Encoder-only	Task-specific	For multi-model integration task
Toward universal cell embeddings: integrating single-cell RNA-seq datasets across species with SATURN	SATURN	Nature Methods	2024-02-01	scRNA-seq	0.5	Other. ESM2, autoencoder	General
scGPT: toward building a foundation model for single-cell multi-omics using generative AI	scGPT	Nature Methods	2024-02-01	scRNA-seq, multiomics	33	GPT decoder-inspired with autoregressive attention masking	General
GenePT: A Simple But Effective Foundation Model for Genes and Cells Built From ChatGPT	GenePT	bioRxiv	2024-03-01		Not pretrained	Other. GPT3.5-based (no new model)	General	Not trained on single-cell. Just used GPT3.5
scmFormer Integrates Large-Scale Single-Cell Proteomics and Transcriptomics Data by Multi-Task Transformer	scmFormer	Advanced Science	2024-03-01	scRNA-seq, proteomics, scATAC-seq	1.5	Decoder-only (scm-Attention)	General	For multi-omics dataset
scGREAT: Transformer-based deep-language model for gene regulatory network inference from single-cell transcriptomics	scGREAT	iScience	2024-04-01	scRNA-seq	Not pretrained	Encoder-only	Task-specific	For GRN inference task
CELLama: Foundation Model for Single Cell and Spatial Transcriptomics by Cell Embedding Leveraging Language Model Abilities	CELLama	bioRxiv	2024-05-01	scRNA-seq, spatial	Not pretrained	Encoder-only	General	Use sentence transformer
Cell-Graph Compass: Modeling Single Cells with Graph Structure Foundation Model	Cell-Graph Compass	bioRxiv	2024-06-01	scRNA-seq	50	Other. Encoder-GNN-transformer-Decoder	General
LangCell: Language-Cell Pre-training for Cell Identity Understanding	LangCell	arXiv	2024-06-01	scRNA-seq	27.5	Other. Hybrid transformer encoders (geneformer + PubMedBERT)	General
Large-scale foundation model on single-cell transcriptomics	scFoundation	Nature Methods	2024-06-01	scRNA-seq	50	Modified encoder-decoder	General
Precious3GPT: Multimodal Multi-Species Multi-Omics Multi-Tissue Transformer for Aging Research and Drug Discovery	Precious3GPT	bioRxiv	2024-07-01	scRNA-seq, DNA methylation, proteomics	Not specified	Decoder-only	General	Various omics (bulk, single-cell)
Quantized multi-task learning for context-specific representations of gene network dynamics	Geneformer2	bioRxiv	2024-08-01	scRNA-seq	103	Encoder-only	General
Cell-ontology guided transcriptome foundation model	scCello	arXiv	2024-08-01	scRNA-seq	22	Encoder-only	General
scEMB: Learning context representation of genes based on large-scale single-cell transcriptomics	scEMB	bioRxiv	2024-09-01	scRNA-seq	30	Encoder-only	General
scNODE: generative model for temporal single cell transcriptomic data prediction	scNODE	Bioinformatics	2024-09-01	scRNA-seq	0.3	Other. VAE + ODE hybrid	Task-specific	For temporal gene expression prediction task
Cell2Sentence: Teaching Large Language Models the Language of Biology	Cell2Sentence	bioRxiv	2024-10-01	scRNA-seq	Not pretrained	Other. Decoder-only (GPT-2, Pythia-160M)	General	Fine-tunes existing language model.
Multimodal learning of transcriptomes and text enables interactive single-cell RNA-seq data exploration with natural-language chats	CellWhisperer	bioRxiv	2024-10-01	scRNA-seq	1	Encoder-only	General	scRNA + NLP combination
GeneCompass: deciphering universal gene regulatory mechanisms with a knowledge-informed cross-species foundation model	GeneCompass	Cell Research	2024-10-01	scRNA-seq	126	Encoder-only	General
Nicheformer: a foundation model for single-cell and spatial omics	Nicheformer	bioRxiv	2024-10-01	scRNA-seq, spatial	110	Encoder-only	General
scChat: A Large Language Model-Powered Co-Pilot for Contextualized Single-Cell RNA Sequencing Analysis	scChat	bioRxiv	2024-10-01	scRNA-seq	Not pretrained	Other. LLM, RAG, Function Calls	General
scGenePT: Is language all you need for modeling single-cell perturbations?	scGenePT	bioRxiv	2024-10-01	scRNA-seq	Not pretrained	Other. scGPT model + language embedding (encoder-decoder)	General	No additional pretraining
scPlantFormer: A Lightweight Foundation Model for Plant Single-Cell Omics Analysis	scPantFormer	Research Square (preprint)	2024-10-01	scRNA-seq	1	Encoder-Decoder	General	Explicit for plant biology
scSwinTNet: A Cell Type Annotation Method for Large-Scale Single-Cell RNA-Seq Data Based on Shifted Window Attention	scSwinTNet	IEEE JOURNAL OF BIOMEDICAL AND HEALTH INFORMATICS	2024-10-01	scRNA-seq	0.4	Vision transformer	Task-specific	For cell type annotation task
Universal Cell Embeddings: A Foundation Model for Cell Biology	UCE	bioRxiv	2024-10-01	scRNA-seq	36	Encoder-only	General	Multi-species
CancerFoundation: A single-cell RNA sequencing foundation model to decipher drug resistance in cancer	CancerFoundation	bioRxiv	2024-11-01	scRNA-seq	1	Encoder-only	General
CellPatch: a Highly Efficient Foundation Model for Single-Cell Transcriptomics with Heuristic Patching	CellPatch	bioRxiv	2024-11-01	scRNA-seq	10	Encoder-Decoder	General
Cytometry masked autoencoder: An accurate and interpretable automated immunophenotyper	cyMAE	Cell Reports Medicine	2024-11-01	cytometry	55	Encoder-Decoder	General	cytometry-based
GenoHoption: Bridging Gene Network Graphs and Single-Cell Foundation Models	GenoHoption	IEEE	2024-11-01	scRNA-seq	Not pretrained	Other. Replace token structure for existing models	General	Used existing models like geneformer or scGPT
scELMo: Embeddings from Language Models are Good Learners for Single-cell Data Analysis	scELMo	bioRxiv	2024-11-01	Can use scRNA-seq, CITE-seq, CyTOF, spatial	Not pretrained	Other. GPT3.5-based (no new model)	General	Not trained on single-cell. Just used GPT3.5
A cell atlas foundation model for scalable search of similar human cells	SCimilarity	Nature	2024-11-01	scRNA-seq	23.4	Other. Encoder-only. Fully connected NN	Task-specific	For cell search task
scLong: A Billion-Parameter Foundation Model for Capturing Long-Range Gene Context in Single-Cell Transcriptomics	scLong	bioRxiv	2024-11-01	scRNA-seq	48	Hybrid (Performer + GCN)	General
A framework for gene representation on spatial transcriptomics	stFormer	bioRxiv	2024-11-01	Spatial	0.6	Encoder-only	Task-specific	for spatially informed gene representations
Scaling Dense Representations for Single Cell with Transcriptome-Scale Context	AIDO.Cell	bioRxiv	2024-12-01	scRNA-seq	50	Encoder-only	General
EpiAgent: Foundation Model for Single-Cell Epigenomics	EpiAgent	bioRxiv	2024-12-01	scATAC-seq	5	Encoder-only	General
Toward mastering the cell language by learning to generate	scMulan	bioRxiv	2024-12-01	scRNA-seq	10	Decoder-only	General
scReader: Prompting Large Language Models to Interpret scRNA-seq Data	scReader	arXiv	2024-12-01	scRNA-seq	Not pretrained	Other. Use LLM-based models (GPT, LLaMA)	Task-specific	For cell type annotation task
Delineating the effective use of self-supervised learning in single-cell genomics	no title	Nature Machine Intelligence	2024-12-01	scRNA-seq	22.2	Other. Fully Connected AE + SSL	General
A foundation model of transcription across human cell types	GET	Nature	2025-01-01	scATAC-seq	1.3	Encoder-only	General
GRNFomer: Accurate Gene Regulatory Network Inference Using Graph Transformer	GRNFormer	bioRxiv	2025-01-01	scRNA-seq	Not pretrained	Encoder-Decoder	Task-specific	GRN-focused. Task-specific
Single-cell RNA-seq data augmentation using generative Fourier transformer	scGFT	Communications Biology	2025-01-01	scRNA-seq	Not pretrained	Other. Generative fourier transformer	Task-specific	For synthetic cell generation task
Prediction of Gene Regulatory Connections with Joint Single-Cell Foundation Models and Graph-Based Learning	scRegNet	bioRxiv	2025-01-01	scRNA-seq	Not pretrained	Other. Existing scFM + GCN	Task-specific	For GRN inference task
Toward a privacy-preserving predictive foundation model of single-cell transcriptomics with federated learning and tabular modeling	Tabula	bioRxiv	2025-01-01	scRNA-seq	15	Tabular transformer	General	Tabular structure (not sequence-based)
RegFormer: A Single-Cell Foundation Model Powered by Gene Regulatory Hierarchies	RegFormer	bioRxiv	2025-02-01	scRNA-seq	22	Other. Mamba	General
scGPT-spatial: Continual Pretraining of Single-Cell Foundation Model for Spatial Transcriptomics	scGPT-spatial	bioRxiv	2025-02-01	spatial	30	Decoder-only with autoregressive attention masking	General	continual pretraining from scGPT
sciLaMA: A Single-Cell Representation Learning Framework to Leverage Prior Knowledge from Large Language Models	sciLaMA	bioRxiv	2025-02-01	scRNA-seq	Not pretrained	Other. Existing language model + VAE	General	Uses embeddings from other models (scGPT, GenePT, GPT, etc)
Quantitative characterization of cell niches in spatial atlases	NicheCompass	Nature Genetics	2025-03-01	Spatial	8.4	Other. GNN, VAE	General
scPRINT: pre-training on 50 million cells allows robust gene network prediction	scPRINT	Nature Communications	2025-04-01	scRNA-seq, scATAC-seq	50	Encoder-only	General	Multi-task learning. Suited for network inference
CellFM: a large-scale foundation model pre-trained on transcriptomics of 100 million human cells	CellFM	Nature Communications	2025-05-01	scRNA-seq	102	Other. Modified encoder-only (ERetNet)	General
